# Supplementary material for: Retinol Improves In Vitro Differentiation of Pre-Pubertal Mouse Spermatogonial Stem Cells into Sperm during the First Wave of Spermatogenesis
Source: PLoS One. 2015 Feb 25;10(2):e0116660. doi: 10.1371/journal.pone.0116660 (PMC4340963; doi:10.1371/journal.pone.0116660)
Supplement: S1 Table — The values (%) are expressed as the mean proportions of the different cell types present in the seminiferous tubules under the different culture conditions, with n = 1. Footnotes: BM: Basal Medium, D: Day, dpp: day post-partum, FSH: Follicle Stimulating Hormone, LH: Luteinizing Hormone, L/Z: Leptotene/Zygotene, n: Number of mice testes used in each condition, P: Pachytene (XLSX) [file pone.0116660.s004.xlsx]

## Sheet: Feuil1
	D0=6.5 dpp
	D30 of culture
Intra-tubular cells (%)	FSH (50 IU/L)	FSH (500 IU/L)	FSH (1000 IU/L)	LH (10 IU/L)	LH (50 IU/L)	LH (100 IU/L)	FSH (50 IU/L)+LH (10 IU/L)	FSH (500 IU/L)+LH (50 IU/L)
Sertoli cells	29.51	25.6	22.21	33.50	28.01	40.12	32.40	30.33
Spermatogonia	28.99	11.4	24.53	30.21	21.71	16.20	28.27	20.01
L/Z Spermatocytes I	27.87	39.89	36.38	23.01	28.27	28.30	20.23	26.58
P Spermatocytes I	12.94	22.89	16.49	13.15	22.02	15.37	18.78	22.26
Round spermatids	0.74	0.22	0.39	0.12	0	0	0.32	0.81
Elongated spermatids	0	0	0	0	0	0	0	0
