# Supplementary material for: Retinol Improves In Vitro Differentiation of Pre-Pubertal Mouse Spermatogonial Stem Cells into Sperm during the First Wave of Spermatogenesis
Source: PLoS One. 2015 Feb 25;10(2):e0116660. doi: 10.1371/journal.pone.0116660 (PMC4340963; doi:10.1371/journal.pone.0116660)
Supplement: S2 Table — The values (%) are expressed as the mean proportions of the different cell types present in the seminiferous tubules under the different culture conditions, with n = 1. Footnotes: BM: Basal Medium, D: Day, dpp: day post-partum, FSH: Follicle Stimulating Hormone, LH: Luteinizing Hormone, L/Z: Leptotene/Zygotene, n: Number of mice testes used in each condition, P: Pachytene (XLSX) [file pone.0116660.s005.xlsx]

## Sheet: Feuil1
	D0=6.5 dpp
	D30 of culture
Intra-tubular cells (%)	FSH (50 IU/L)	FSH (500 IU/L)	FSH (1000 IU/L)	LH (10 IU/L)	LH (50 IU/L)	LH (100 IU/L)	FSH (50 IU/L)+LH (10 IU/L)	FSH (500 IU/L)+LH (50 IU/L)
Sertoli cells	34.38	25.30	18.26	31.54	29.02	36.15	27.75	20.00
Spermatogonia	2.93	12.05	20.95	30.93	27.10	19.83	21.05	26.36
L/Z Spermatocytes I	31.38	34.02	40.25	21.97	27.69	26.85	31.42	23.64
P Spermatocytes I	29.78	26.79	20.26	15.23	16.19	17.17	19.09	21.58
Round spermatids	1.53	1.84	0.28	0.34	0	0	0.70	6.18
Elongated spermatids	0	0	0	0	0	0	0	2.24
