# Supplementary material for: Retinol Improves In Vitro Differentiation of Pre-Pubertal Mouse Spermatogonial Stem Cells into Sperm during the First Wave of Spermatogenesis
Source: PLoS One. 2015 Feb 25;10(2):e0116660. doi: 10.1371/journal.pone.0116660 (PMC4340963; doi:10.1371/journal.pone.0116660)
Supplement: S3 Table — The values (%) are expressed as the mean proportions of the different cell types present in the seminiferous tubules under the different culture conditions, with n = 1. Footnotes: BM: Basal Medium, D: Day, dpp: day post-partum, FSH: Follicle Stimulating Hormone, LH: Luteinizing Hormone, L/Z: Leptotene/Zygotene, n: Number of mice testes used in each condition, P: Pachytene (XLSX) [file pone.0116660.s006.xlsx]

## Sheet: Feuil1
	D0=6.5 dpp
	D30 of culture
Intra-tubular cells (%)	FSH (50 IU/L)	FSH (500 IU/L)	FSH (1000 IU/L)	LH (10 IU/L)	LH (50 IU/L)	LH (100 IU/L)	FSH (50 IU/L)+LH (10 IU/L)	FSH (500 IU/L)+LH (50 IU/L)
Sertoli cells	25.61	23.65	20.23	42.07	44.67	43.16	17.20	23.45
Spermatogonia	33.97	14.22	22.30	28.20	21.12	26.02	28.17	33.47
L/Z Spermatocytes I	23.70	36.66	38.87	18.45	24.78	21.50	34.19	28.44
P Spermatocytes I	15.11	24.60	18.08	10.14	8.46	9.28	20.30	13.69
Round spermatids	1.61	0.86	0.52	1.14	0.54	0	0.13	0.94
Elongated spermatids	0	0	0	0	0.43	0	0	0
